# Supplementary material for: Transseptal puncture and catheter ablation of atrial fibrillation in patients with atrial septal occluder devices: procedural techniques and outcomes
Source: Europace. 2026 Apr 7;28(4):euag071. doi: 10.1093/europace/euag071 (PMC13122352; doi:10.1093/europace/euag071)
Supplement: euag071_Supplementary_Data [file euag071_supplementary_data.zip]

Archive with 9 entries (9 files):
- Video 1.mp4
- Video 2A.mp4
- Video 2B.mp4
- Video 3.mp4
- Video 4.mp4
- Video 5.mp4
- Video 6.mp4
- Video 7.mp4
- Video 8.mp4
